# Supplementary material for: Assessment of Bacterial Diversity and Rhizospheric Community Shifts in Maize (Zea mays L.) Grown in Soils with Contrasting Productivity Levels
Source: Plants (Basel). 2026 Jan 2;15(1):130. doi: 10.3390/plants15010130 (PMC12787437; doi:10.3390/plants15010130)
Supplement: Supplementary file 1 [file plants-15-00130-s001.zip]

Archive with 1 entries (1 files):
- plants-4041194-supplementary.xls
