# Supplementary material for: Assessment of Bacterial Diversity and Rhizospheric Community Shifts in Maize (Zea mays L.) Grown in Soils with Contrasting Productivity Levels
Source: Plants (Basel). 2026 Jan 2;15(1):130. doi: 10.3390/plants15010130 (PMC12787437; doi:10.3390/plants15010130)
Supplement: Supplementary file 1 [file plants-15-00130-s001.zip › plants-4041194-supplementary.xls]

## Sheet: Table S1
Soil Type	Compartment	Shannon (mean ± SD)	Simpson (mean ± SD)
NON-PRODUCTIVE	Bulk soil	5.15 ± 0.038	0.989 ± 0.00033
NON-PRODUCTIVE	Rhizosphere	5.19 ± 0.157	0.989 ± 0.00221
PRODUCTIVE	Bulk soil	4.73 ± 0.659	0.970 ± 0.0295
PRODUCTIVE	Rhizosphere	5.12 ± 0.059	0.988 ± 0.00111
